# Supplementary material for: Sex- and brain region-specific patterns of gene expression associated with socially-mediated puberty in a eusocial mammal
Source: PLoS One. 2018 Feb 23;13(2):e0193417. doi: 10.1371/journal.pone.0193417 (PMC5825099; doi:10.1371/journal.pone.0193417)
Supplement: S1 Datasheet — Summary of all data used in analyses: individual gene qPCR relative expression, hormonal assays, weight, age, experimental group and sex. OS = opposite-sex paired animal, PVN = paraventricular and dorsomedial nucleus, NAcc = nucleus accumbens, Arc = arcuate nucleus/median eminence, POA = pre-optic area, DHipp = dorsal hypothalamus, VHipp = ventral hypothalamus, MeA = medial amygdala. (XLSX) [file pone.0193417.s001.xlsx]

## Sheet: Sheet1
Collection ID	Colony	Sex	Condition	Weight (g)	Age (years)	Npvf PVN	Npvf NAcc	Npvf Arc	Npvf POA	Npvf Gonads	Gpr147 PVN	Gpr147 NAcc	Gpr147 Arc	Gpr147 POA	Gpr147 Gonads	Tac3 PVN	Tac3 NAcc	Tac3 Arc	Tac3 POA	Tac3r PVN	Tac3r NAcc	Tac3r Arc	Tac3r POA	Kiss1 PVN	Kiss1 NAcc	Kiss1Arc	Kiss1 POA	Kiss1r PVN	Kiss1r NAcc	Kiss1r Arc	Kiss1r POA	Pdyn PVN	Pdyn NAcc	Pdyn Arc	Pdyn POA	Kor PVN	Kor NAcc	Kor Arc	Kor POA	Nr3c1 PVN	Nr3c1NAcc	Nr3c1 Arc	Nr3c1 POA	Nr3c1 DHipp	Nr3c1 MeA	Nr3c1 Vhipp	Nr3c1 Gonads	Crhr1 PVN	Crhr1 NAcc
1500	Q	female	OS	57	3.5	1.04587	2.06503	0.107894	7.61123	0.482534	0.423504	0.748784	0.620679	2.34812	0.202219	0.283045	1.89959	1.2684	1.71013	0.732803	0.999939	0.411702	0.486036	0.277256	0.692212	1.58125	4.20906	0.798408	4.53606	1.72883	1.15407	0.539413	0.806469	2.14871	1.2113	0.370219	0.434917	1.26027	1.54352	2.69047	0.670033	0.414908	1.61101	0.990661	0.363619	0.946588	0.227164	0.347192	0.108346
1501	Ur	male	OS	42	2.5	0.379582	15.8519	0.237578	1.71432	3.86447	2.61667	1.2881	0.929178	0.173383	23.5104	0.974993	1.28067	3.8879	0.086478	2.08095	2.48898	1.83318	0.130595	0.800644	1.52012	1.52563	0.748244	1.6254	2.73065	2.62082	0.38419	1.4563	3.40439	2.19379	0.49012	0.414285	1.94142	1.4369	1.11962	2.63625	2.41753	0.240828	0.213567	0.70933	0.647582	0.64347	10.0784	0.258436	0.374784
1503	Bo	female	subordinate	30	1.75	5.66019	0.604344	1.26356	0.148094	2.42654	1.30181	0.85331	6.64635	1.37762	11.9561	0.122581	1.40719	0.595607	1.30844	0.786407	1.14799	0.743633	0.745642	0.535217	0.667276	0.951855	2.92041	0.46486	1.84874	2.42624	1.24563	0.405079	1.12994	0.560762	1.09323	0.716172	0.713331	1.61548	0.946792	0.376088	2.04462	1.37587	0.699273	0.674551	0.496076	1.24325	7.21281	0.2728	1.06219
1504	Bo	male	subordinate	37	2	0.898467	0.533411	0.276593	2.71685	0.671192	*	1.42608	0.552421	1.36318	1.83706	0.340834	2.88994	2.51787	0.336828	0.159768	1.12107	3.14694	0.621491	0.372779	0.6974	0.797811	0.528853	0.279381	2.56406	3.12458	0.642926	0.424572	2.08377	1.2815	0.244526	0.280596	1.5551	1.51857	0.56444	0.595654	0.601444	1.32618	0.836628	1.16649	0.820126	2.29872	0.530182	0.50996	1.98212
1505	Bo	male	breeder	37	4.25	5.71407	1.37256	0.611966	1.4091	0.658451	0.71053	1.94577	1.66958	2.01106	0.571199	0.676055	1.14703	0.467626	4.31521	1.2531	0.343107	0.509339	3.81601	0.866676	2.09273	0.304361	4.06936	0.831108	2.58298	*	3.18527	0.670765	2.04961	0.345807	5.23106	0.598011	2.37379	0.868998	4.20207	0.822451	1.14309	0.597079	2.65986	0.87915	1.51863	0.891908	0.941826	0.154923	0.449454
1506	Bo	female	breeder	42	8.33333	0.123634	2.98301	5.00381	3.16243	0.213224	1.62705	1.16491	*	*	1.25798	0.193469	2.94868	0.501863	62.3794	0.628947	1.06463	0.618144	33.4191	0.277792	0.242887	0.61422	38.7101	0.268151	1.04873	1.26914	22.0568	0.229613	1.1232	1.52154	36.1997	0.750561	0.563012	0.35936	18.1568	0.759348	0.367802	0.642532	27.0642	0.918593	1.23864	0.927487	0.32312	1.31017	1.71258
1507	Cu	female	OS	33	2.16667	0.431339	0.0420914	0.208674	2.12372	0.382985	0.0410305	0.399795	0.774075	1.03129	0.233553	0.447793	1.62541	2.28643	1.44698	0.820828	0.552183	3.83903	0.363531	0.391666	0.686866	1.25986	2.55683	0.374844	0.739495	1.63118	1.30041	0.345743	0.457109	2.56664	0.942683	0.544631	0.350181	1.31692	1.33004	4.90384	1.00176	1.8105	0.946715	0.366591	1.22371	0.714296	0.0938739	0.366252	0.363526
1508	Da	male	OS	32	1.66667	1.89072	3.11338	0.374899	1.56936	0.415322	2.25483	0.209642	*	0.565966	0.135247	1.68528	2.54602	1.02859	0.218586	0.975685	2.23405	0.377359	1.23534	3.10244	1.04072	0.889258	0.11712	0.850308	3.33607	0.84941	0.211492	1.04489	3.16352	1.20603	0.146847	1.00363	1.44446	0.668272	0.739177	1.31418	1.76955	0.807447	0.292901	0.39113	1.65086	0.896953	0.290828	1.7568	3.57365
1509	Ic	female	subordinate	55	4.5	0.255933	0.00547979	2.36521	1.75358	2.20705	7.68923	0.188181	1.47582	0.746381	3.00374	49.1921	0.333022	0.0669644	2.24886	16.9705	0.120426	0.245228	0.548279	23.071	0.907171	0.774776	1.97628	26.339	1.168	1.33549	6.58865	22.1264	0.997661	0.647265	6.79004	20.1043	0.909806	0.865818	6.16673	*	0.886692	1.52592	7.6321	0.987884	1.72108	2.44617	5.57266	37.8157	0.978935
1510	Ic	male	subordinate	36	4	0.477858	14.509	0.254927	5.71258	0.159256	0.139475	4.32293	1.04948	0.449413	1.00597	1.01285	0.424393	2.6589	0.245666	0.431262	0.348912	0.881477	0.529187	0.253332	1.77183	0.636208	0.41276	0.384622	1.41384	1.10786	0.094586	0.738124	1.26356	0.363608	0.329921	2.08806	0.996261	0.37352	0.296482	1.22814	0.979529	1.07659	0.210386	0.724554	0.685778	0.446018	0.495411	0.409224	1.0516
1511	Ic	female	breeder	68	7.79167	1.62078	1.69577	0.0488753	2.86721	0.363109	0.330289	2.33596	0.267147	1.14178	0.249422	1.2494	1.35573	0.14127	0.29798	0.570349	0.505479	0.0724413	0.24503	0.414465	0.143299	0.131273	0.137366	0.483944	0.644714	0.110872	0.150958	2.33039	0.970372	0.12538	0.295648	1.23649	0.4582	0.0246151	0.194727	3.65127	2.21847	0.0546554	0.166868	0.28625	1.47357	0.416886	0.231507	0.25087	0.084643
1512	Ic	male	breeder	31	6.83333	3.27451	1.1166	0.358913	0.464975	0.506533	*	1.65429	0.0480297	0.855997	0.497371	0.886842	16.1054	0.180223	1.53611	3.31815	1.7039	0.181067	0.219571	0.247085	0.428725	0.222628	0.499326	0.5325	1.74302	0.278418	0.491794	0.0413853	1.37871	0.16965	0.736908	0.460048	0.713112	0.390992	1.31601	1.80391	0.971298	0.0962602	0.447084	0.501473	1.34673	0.981427	0.28831	0.210922	0.187294
1515	Vo	male	OS	44	2.375	0.850732	0.10417	0.153607	0.182421	0.412515	0.234938	1.35294	0.673184	0.00272888	0.759333	0.0909733	0.671815	2.59859	0.29559	0.282569	2.02854	0.988669	0.649109	0.151824	0.370726	1.03519	0.311034	0.33995	2.02703	0.821513	0.979414	0.524778	0.274575	0.776268	2.20637	0.143717	1.14393	0.286254	0.817166	0.44617	1.03585	0.765946	0.56959	0.491816	0.610446	0.860224	0.0586126	0.347179	0.249513
1516	Ic	female	OS	43	4.58333	5.69985	0.566731	1.12164	0.985936	1.53631	0.539154	0.644475	0.901743	2.01633	0.269064	0.186109	0.532271	0.497812	1.0702	0.429008	0.534772	1.76998	1.8379	0.595014	0.232401	6.89874	1.20682	0.281782	2.37996	2.53568	0.962011	0.349577	0.123807	5.54617	0.866021	0.835909	1.22565	1.67878	0.963484	2.5234	1.72233	1.34878	2.29709	0.130369	1.57749	0.756864	0.0907643	0.475104	0.649718
1517	Cu	female	breeder	53	6.58333	0.345103	8.2239	0.288184	2.12991	0.685745	1.30855	2.74884	2.14179	0.949394	0.814914	0.940175	0.84544	5.54372	0.0712411	2.20455	0.41651	5.69329	0.0741907	2.8364	1.21251	1.65904	0.593452	0.777552	2.03069	6.05184	0.529762	0.57855	2.03872	4.4713	0.3493	2.96432	2.54706	1.45475	0.510278	1.09007	2.92118	3.04422	0.46756	0.404075	1.48644	0.816619	0.680352	0.217076	2.03267
1518	Cu	male	breeder	31	8.66667	0.777941	2.60033	2.59379	0.0572706	4.03274	*	0.856822	0.907189	0.36652	25.5553	4.14087	0.859611	1.96288	1.30013	3.61062	0.882704	0.623614	0.983196	3.05599	0.83478	1.01705	0.753316	2.87883	2.2466	0.884429	0.839596	4.81925	1.51172	1.22459	1.39504	4.06982	0.865821	0.657047	1.67883	7.16274	0.59563	0.912033	0.758897	1.18745	0.892386	0.445791	26.2334	0.715353	0.707448
1519	Cu	female	subordinate	27	2.91667	0.139771	0.589312	2.09125	1.33707	0.293896	1.89744	0.174312	*	1.01396	0.294053	0.93409	0.258245	1.86003	3.58781	1.90205	0.179784	0.487942	3.21489	0.922355	0.802715	0.82697	2.71753	1.05441	0.162445	3.3437	1.51215	1.74443	0.1155	3.67386	2.27194	0.959045	0.205746	0.976093	2.68913	1.48121	0.159255	0.742	1.15843	0.705248	0.469439	0.936514	0.426452	0.236379	0.0881952
1520	Ar	male	subordinate	31	3.75	3.90052	1.21713	1.04161	0.326856	0.707843	0.314397	1.39254	4.19631	1.49664	0.12956	1.33458	2.53142	1.11594	2.83459	1.16923	14.0293	1.50935	1.00373	0.721524	0.213636	0.590296	2.9782	0.700893	1.44303	0.821331	0.818428	0.424949	1.53728	0.987124	1.50136	0.440719	0.460474	1.01347	1.44577	0.744685	1.10355	0.547441	0.560657	3.45514	0.812222	0.57426	0.31947	0.148941	0.588817
1523	Ce	female	breeder	42	4.25	0.768217	1.80617	0.416693	3.10993	1.41181	2.17871	0.690629	1.27934	3.32631	14.1986	0.0886468	0.57399	0.530954	1.37844	0.32096	0.292909	0.546818	1.00102	0.0616905	4.11807	0.520556	3.53915	0.451598	2.51364	0.836663	1.19066	0.223199	1.08087	0.959758	0.605988	0.474893	0.873625	0.465107	2.82629	0.645479	0.968674	0.979879	1.02412	0.408356	1.18842	1.1908	0.0288881	0.0596594	0.376215
1525	Ce	male	breeder	37	4.5	0.692236	16.3059	0.0492866	1.04313	3.15858	1.19055	0.888812	3.07643	0.576288	0.0907508	2.64813	1.5672	4.72141	0.948287	4.49793	5.04073	1.02206	0.403932	3.71442	0.621118	0.356595	0.27224	2.88102	1.95849	1.32875	0.557531	2.12001	2.37214	0.338855	1.88259	1.94071	0.728572	1.83101	0.479115	4.3987	2.41994	0.869592	0.994642	0.71142	0.298734	0.74022	3.25214	1.01564	0.223315
1526	Ce	female	subordinate	46	1.83333	0.472757	3.48372	4.19958	0.675154	0.589927	0.41557	0.233315	0.673635	0.822771	0.686861	0.522735	0.0589888	0.457147	0.293011	0.305058	0.324022	1.64259	0.881609	1.31287	2.22236	0.746601	2.40961	1.5171	0.0152706	1.07247	0.837323	1.11604	0.535522	0.544909	2.39037	0.917998	0.432065	0.363157	1.5147	1.40908	0.166494	0.33588	0.957038	1.48147	1.50452	1.59721	1.27055	1.29334	0.140505
1527	Mo	female	OS	33	2.25	0.181754	11.9224	4.74746	0.0795307	0.792596	0.972802	1.19592	3.5386	0.0134764	0.228418	0.433409	3.14823	1.23873	0.179857	2.64601	1.69806	3.5488	0.137163	0.147958	0.196392	0.672226	0.276486	0.361358	2.90136	1.25983	0.206139	0.337739	0.610527	24.9478	0.134529	0.334704	0.784941	11.4102	0.206238	1.85487	1.40894	1.17355	0.0816567	0.595629	2.31098	0.685025	1.77828	0.208136	0.0542235
1528	Q	male	OS	43	2.83333	0.501222	77.1597	0.0952135	1.60557	0.864405	1.34071	2.77938	0.199765	2.35655	0.656088	1.62429	0.867658	0.302498	0.417014	1.37444	0.888295	0.197208	*	0.297761	5.60518	0.370595	1.48579	1.30497	2.0049	0.167247	1.48077	0.177422	2.10098	0.332186	0.758855	0.171702	2.68292	0.13256	2.43015	1.67548	2.84831	0.127685	0.661912	0.549745	*	0.994229	0.66456	0.0304783	0.198492
1530	Q	male	subordinate	42	2.83333	1.75022	2.89211	1.02578	0.221135	8.02517	3.73333	1.2905	0.231471	1.44567	24.1163	0.726808	2.5492	1.61663	2.25982	1.33664	1.02319	1.60046	2.34006	1.599	3.2676	0.580754	2.02148	0.700065	1.99237	1.88623	2.295	1.19989	0.816023	0.965931	3.84259	1.1687	1.82237	0.649381	1.74243	1.25861	1.29999	1.90956	3.17063	0.592215	1.3971	0.917793	77.9989	4.38224	5.60705
1531	Q	female	breeder	74	6.25	6.77481	1.3324	0.742216	0.0356183	0.284478	0.117465	1.11226	0.604856	2.00302	4.76142	0.450108	1.83548	2.06873	7.4097	1.17007	2.28561	1.92008	0.990073	0.635363	2.3456	3.51179	5.14384	0.712657	4.15102	4.45063	2.10073	0.777564	3.02587	2.69577	4.4701	0.534524	2.55909	3.06226	1.95868	0.777723	3.74585	0.524441	0.598824	0.977822	0.404813	1.03365	0.76251	0.121062	0.205455
1532	Q	male	breeder	45	6.08333	0.615438	0.657755	0.665165	3.99001	1.11548	2.59129	1.43432	2.45246	2.047	0.696837	0.234281	0.517619	0.35167	2.37742	0.60147	1.10371	1.50832	1.01192	0.186277	0.252855	4.16368	0.697625	0.219936	0.998536	1.86068	0.859336	0.125824	0.473577	2.0068	0.582504	0.369717	1.07481	1.39331	0.832585	1.16168	0.429727	1.37126	1.52936	0.285857	0.565189	1.63894	0.93811	1.17157	1.19849
1534	Q	female	OS	55	3.41667	36.1219	1.48513	0.463168	5.65101	0.834602	10.4527	15.7355	*	2.82644	0.493458	7.30048	2.64247	9.5667	0.407769	3.14295	0.460996	2.01617	1.45578	5.9503	0.310824	0.637597	0.228491	7.3559	1.76965	1.58899	0.0711924	4.00772	1.65838	0.264841	0.244777	3.64195	0.378486	0.157833	0.303341	4.56499	2.94717	1.70837	0.810732	0.740822	2.42339	0.69285	0.755014	6.37992	0.94518
1535	Ur	male	OS	38	2.5	1.77429	2.48242	42.1282	0.271933	2.1207	0.211672	19.4343	19.0384	2.73076	0.478275	0.249475	1.59979	14.2772	5.0678	0.627514	1.16772	34.8104	2.01601	0.148819	1.74409	90.6665	0.872965	0.185841	6.26615	14.2212	1.16375	0.241957	1.78272	33.4804	0.311373	0.116045	6.54204	8.55726	0.617464	0.154371	2.81219	7.02102	1.56242	0.205418	1.01875	*	0.999873	0.339208	6.60996
1537	Ar	male	subordinate	30	1.91667	0.920937	20.7231	4.87377	0.372794	0.684606	1.66159	16.6791	1.62699	0.899626	0.68109	2.51979	1.22806	0.973476	1.2644	0.688994	2.99108	0.140419	2.29995	0.700711	0.531779	0.790448	0.237177	0.910794	1.00226	0.2268	1.06336	0.996478	1.16709	1.076	1.17911	0.235533	2.19925	0.910705	1.35846	0.582721	1.71633	0.523072	1.10891	0.742187	1.63422	0.59156	0.273193	0.862036	1.62915
1540	Ar	female	subordinate	59	3.16667	0.833485	0.0426976	0.255468	2.05632	0.497601	0.22198	8.9632	0.91478	1.37295	0.130255	0.440397	1.43374	1.13401	0.272386	0.874106	1.77305	0.457546	1.67814	0.795318	1.71051	1.62	2.36201	0.991113	0.945429	0.59745	3.01976	1.21995	1.81912	1.43529	1.73183	0.742282	0.944749	0.574597	2.58201	1.3001	0.835285	0.264579	1.38991	0.852717	3.90726	0.973066	1.01669	0.736792	1.83662
1541	Ar	female	OS	34	1.91667	1.22105	2.19335	3.19455	0.163381	0.173	2.1958	3.1349	*	0.395327	0.946994	1.50046	*	2.84005	0.424082	2.22585	1.7453	2.79536	0.0847337	0.727399	7.78349	1.4061	0.47809	1.28262	4.51317	1.81373	0.387955	2.10682	1.36667	1.69273	0.663779	1.0343	2.68184	1.08256	1.1657	2.65775	2.50352	0.550683	0.529843	0.649857	1.21445	0.458388	0.703007	0.268443	0.366692
1542	Be	male	OS	36	4.5	6.62261	0.878805	1.40207	20.4813	0.342764	7.55323	0.603748	0.526608	9.93102	0.605242	0.695003	1.01271	2.17178	198.996	0.407727	1.79741	1.58612	83.6842	0.563966	3.7384	1.82264	352.942	0.949505	1.05563	2.03759	122.824	0.300241	1.13077	1.64605	112.119	0.055297	1.34479	2.61541	531.81	1.90835	2.88083	0.860233	133.815	0.254416	1.09556	1.00498	0.397479	0.218478	0.249057
1545	Ur	female	OS	55	2.5	0.486687	2.13619	2.87632	12.9094	0.410327	2.03715	0.417323	2.27938	0.739216	0.521318	3.67492	0.578952	0.703624	1.82886	5.64255	0.721937	0.168123	0.590882	4.44567	0.732296	0.364837	3.47541	2.62625	1.18008	0.182089	1.53101	4.78776	1.23001	0.608024	1.70229	2.06782	0.834724	0.166936	6.19313	10.992	0.795568	0.19048	0.809928	0.722193	1.66571	0.750936	0.428955	1.08857	0.236852
1546	Ic	male	OS	34	4	0.366472	2.28276	2.1201	0.0416178	2.39665	1.12872	0.459991	0.0592572	0.31581	39.132	1.44015	0.798756	3.24407	2.00669	1.13009	1.12936	1.28742	1.95696	0.846474	2.78449	1.69533	0.235185	1.53933	1.58546	1.48001	0.218884	0.904182	0.196004	1.32178	0.211558	2.37029	0.341151	0.988912	0.889326	2.51037	0.989056	2.17132	0.819765	0.64788	1.03483	0.990585	6.54152	1.39832	2.33341
1551	Be	female	OS	36	4.5	7.1241	0.43717	4.12351	12.1384	0.497974	0.43913	1.00771	19.6795	4.75062	0.131051	1.09801	0.468024	24.9295	1.47705	0.59401	0.354197	20.0453	0.616304	0.766656	1.16971	6.57001	3.47997	0.259688	7.0601	15.097	1.47962	0.727479	2.70805	12.9833	0.994186	0.708934	2.20938	4.20615	0.990763	1.3675	1.4364	5.45226	2.89428	0.490635	0.720762	5.93428	1.45596	0.724966	2.56813
1552	Da	male	OS	41	3.25	6.01702	0.812057	9.71644	2.11636	0.507599	1.84219	1.01728	0.0115571	3.80065	0.573137	0.16873	*	1.00716	2.05219	0.384612	0.655132	0.640874	1.54838	0.101365	0.533613	2.32725	7.23001	0.228423	0.907123	1.37176	0.215506	0.232402	0.748719	1.8529	2.18829	0.194293	0.492903	1.44249	2.53021	0.214135	0.541824	0.0647492	0.185429	1.31982	4.92829	1.52221	0.270869	0.00595799	0.40816
1553	Be	female	subordinate	57	5.16667	1.04709	0.528137	0.124279	3.08169	0.486614	1.26224	0.0713989	0.143329	1.70002	0.195892	0.505646	1.19482	0.217978	1.28565	1.07971	1.09606	0.590564	0.338744	0.84932	0.981368	0.538329	1.329	0.699144	2.47454	0.00906493	0.783285	0.937051	2.33034	0.213179	0.903216	0.482993	1.60269	1.04796	2.44317	0.305735	1.82913	0.204513	0.838397	0.695453	1.05636	1.05847	0.0142594	0.552497	0.317239
1554	Be	male	subordinate	40	2.91667	0.47025	26.521	2.27517	0.923621	6.70694	*	0.807953	18.9331	0.540503	2.78916	1.43326	11.2197	2.16256	0.926866	1.19508	7.14806	1.09933	1.05961	4.04885	0.63684	12.4755	0.208772	1.62684	0.739693	3.491	0.243707	1.3857	0.743195	6.10092	0.645724	2.77033	2.38687	2.79865	0.191814	3.51582	5.2184	22.348	0.266316	1.30373	0.282331	0.63867	0.689178	3.85076	2.46772
1555	Be	female	breeder	60	6.66667	5.42234	1.19869	1.98087	0.633088	1.85136	1.50889	1.90752	2.32153	2.15219	4.7365	0.860589	1.97868	2.49022	1.31985	0.435536	1.96703	1.07613	2.39395	0.718984	24.899	2.07914	0.990191	0.654661	2.15858	3.49347	1.45173	1.15312	1.43627	2.18593	1.31265	0.66749	2.53827	0.959529	1.62061	1.00068	1.48314	3.74136	1.19842	1.66277	0.68837	0.727281	2.36766	0.876257	1.66425
1556	Be	male	breeder	36	8.25	4.12619	5.1233	0.778976	0.15116	1.21782	1.87481	0.910295	*	0.394568	0.425885	0.486275	1.11564	0.289917	0.303212	0.57562	0.687693	0.29419	0.564372	0.495362	1.904	1.19033	0.911297	0.199067	2.22111	0.420414	0.162396	0.527794	1.59924	0.789326	0.595079	0.434503	4.32733	0.434824	0.523742	2.24771	2.32223	0.323471	0.625693	0.74889	2.59074	0.882232	0.00166135	0.717695	4.10327
1561	Mo	female	breeder	73	5.08333	0.516371	7.2517	2.86874	26.5352	2.23008	1.09513	0.761721	0.260124	6.27905	0.346128	0.774204	0.870206	1.27644	2.3133	0.402924	0.599344	0.488431	0.586027	0.249711	1.29263	1.66612	1.43799	0.845533	1.11106	0.439678	0.602644	0.0999733	0.21533	0.339699	1.05018	0.142617	0.547298	1.22307	9.46938	0.233328	0.828767	1.1033	1.41055	1.03526	0.389872	0.641881	2.87265	0.139232	*
1562	Mo	male	breeder	73	5.33333	0.120748	1.81828	1.43253	10.5151	0.591989	1.19435	0.655701	0.228394	0.787333	0.967032	1.25829	0.492036	3.11599	2.59729	3.68161	0.705496	1.77107	0.714754	1.50625	0.124311	2.29714	1.66274	0.887584	1.26264	1.13271	0.990802	0.209489	0.243866	0.886974	1.08783	0.166893	0.151834	1.95149	0.881472	4.69226	1.83931	2.18495	1.33746	0.208469	1.38425	0.961375	0.443834	0.405674	0.0757962
1563	Mo	female	subordinate	29	2.25	9.48475	1.07319	0.20532	3.38067	1.79185	0.233038	1.17692	0.0700968	1.199	1.04438	2.19463	0.77872	10.1237	1.65773	2.15775	0.460571	16.4353	0.592653	0.464029	0.833162	0.848158	0.561939	1.12957	4.15027	1.44892	1.11312	0.33746	1.12339	1.01307	0.336631	1.29512	1.52876	1.02969	0.360576	2.23908	1.1773	0.792318	1.32182	1.22486	1.11147	0.482577	4.29148	1.90588	2.69524
1564	Mo	male	subordinate	33	2.25	0.994272	0.405919	6.99613	0.515493	0.890315	7.1331	1.36176	0.949282	0.646295	0.471648	0.574667	0.962924	0.463417	0.896456	0.715192	1.1556	1.48939	1.36073	0.690264	2.2666	1.73038	0.230512	0.834962	2.48837	2.58299	1.23478	0.673265	1.05119	1.52226	0.13294	0.862817	1.09722	3.41893	0.168285	1.019	1.52783	2.55506	1.18745	1.18164	1.2276	2.16631	0.598914	0.903884	1.78628
Legend
*	Data removed prior to normalization due to low sample quality
	Major outlier removed for analyses
[truncated: 15 more columns]
